# Supplementary material for: A Novel Variable Selection Method Based on Binning-Normalized Mutual Information for Multivariate Calibration
Source: Molecules. 2023 Jul 26;28(15):5672. doi: 10.3390/molecules28155672 (PMC10419756; doi:10.3390/molecules28155672)
Supplement: Supplementary file 1 [file molecules-28-05672-s001.zip]

Archive with 1 entries (1 files):
- molecules-2418820-supplementary.pdf
